# Supplementary material for: Analysis of miRNA Expression Profiling of RIP2 Knockdown in Chicken HD11 Cells When Infected with Avian Pathogenic E. coli (APEC)
Source: Int J Mol Sci. 2022 Jun 30;23(13):7319. doi: 10.3390/ijms23137319 (PMC9266748; doi:10.3390/ijms23137319)
Supplement: Supplementary file 1 [file ijms-23-07319-s001.zip]

Archive with 1 entries (1 files):
- ijms-1755648-supplementary.pdf
